# Supplementary material for: Adjusted Comparison of Outcomes between Patients from CARTITUDE-1 versus Multiple Myeloma Patients with Prior Exposure to PI, Imid and Anti-CD-38 from a German Registry
Source: Cancers (Basel). 2021 Nov 29;13(23):5996. doi: 10.3390/cancers13235996 (PMC8656798; doi:10.3390/cancers13235996)
Supplement: Supplementary file 1 [file cancers-13-05996-s001.zip]

Archive with 1 entries (1 files):
- cancers-1408767-supplementary.pdf
